# Supplementary material for: Inhibition Mechanism of L-Cysteine on Maillard Reaction by Trapping 5-Hydroxymethylfurfural
Source: Foods. 2021 Jun 16;10(6):1391. doi: 10.3390/foods10061391 (PMC8234683; doi:10.3390/foods10061391)
Supplement: Supplementary file 1 [file foods-10-01391-s001.zip]

Archive with 1 entries (1 files):
- foods-1218996-SI.pdf
